# Supplementary material for: Optimized Solid-State Fermentation of Sugar Beet Pulp with Mixed Microbes Improves Its Nutritional Value and Promotes Growth, Health, and Intestinal Function in Yellow Catfish (Pelteobagrus fulvidraco)
Source: Animals (Basel). 2026 Mar 14;16(6):915. doi: 10.3390/ani16060915 (PMC13023332; doi:10.3390/ani16060915)
Supplement: Supplementary file 1 [file animals-16-00915-s001.zip]

Archive with 1 entries (1 files):
- animals-4150121-supplementary.pdf
